# Supplementary material for: Advanced Analysis of Clay Microporosity Using High-Resolution N2-Ar Adsorption Isotherms Coupled with the Derivative Isotherm Summation Method
Source: Molecules. 2024 Dec 20;29(24):6019. doi: 10.3390/molecules29246019 (PMC11676051; doi:10.3390/molecules29246019)
Supplement: Supplementary file 1 [file molecules-29-06019-s001.zip]

Archive with 1 entries (1 files):
- molecules-3352744-supplementary.pdf
